# Supplementary material for: Research evidence use in local government-led public health interventions: a systematic review
Source: Health Res Policy Syst. 2023 Jul 3;21:67. doi: 10.1186/s12961-023-01009-2 (PMC10318787; doi:10.1186/s12961-023-01009-2)
Supplement: Supplementary file 4 — Additional file 4: Quality Appraisal. [file 12961_2023_1009_MOESM4_ESM.xlsx]

## Sheet: Qualitative Studies
Appraisal Tool: Critical Review Form - Qualitative Studies (Version 2.0) © Letts, L., Wilkins, S., Law, M., Stewart, D., Bosch, J., & Westmorland, M., 2007 McMaster University
	STUDY PURPOSE		LITERATURE			STUDY DESIGN						SAMPLING					DATA COLLECTION								DATA ANALYSIS								OVERALL RIGOUR						CONCLUSIONS & IMPLICATIONS			QUALITY SCORE
Citation	Was the purpose and/or research question stated clearly?	Outline the purpose of the study and/or research question.	Was the relevant background literature reviewed?	Describe the justification of the need for this study. Was it clear and compelling?	How does the study apply to your practice and/or to your research question? Is it worth continuing this review?	What was the design?	Was the design appropriate for the study question? (i.e., rationale) Explain	Was a theoretical perspective identified?	Describe the theoretical or philosophical perspective for this study e.g., researcher’s perspective.	Method(s) used	Describe the method(s) used to answer the research question. Are the methods congruent with the philosophical underpinnings and purpose?	Was the process of purposeful selection described?	Describe sampling methods used. Was the sampling method appropriate to the study purpose or research question?	Was sampling done until redundancy was reached?	Are the participants described in adequate detail? How is the sample applicable to your practice or research question? Is it worth continuing?	Was informed consent obtained?	Clear & complete description of site? Site:	Clear & complete description of site? Particpants:	Clear & complete description of site? Role of researcher & relationship to participants:	Clear & complete description of site? Identification of assumptions & biases of researcher:	Describe the context of the study. Was it sufficient for understanding of the "whole picture?"	What was missing and how does that influence your understanding of the research?	Procedural rigour was used in data collection strategies?	Do the researchers provide adequate information about data collection procedures e.g., gaining access to the site, field notes, training data gatherers? Describe any flexibility in the design & data collection methods.	Data analyses were inductive?	Findings were consistent with & reflective of data?	Describe method(s) of data analysis. Were the methods appropriate? What were the findings?	Decision trail developed?	Process of analyzing the data was described adequately?	Describe the decisions of the researcher re: transformation of data to codes/themes. Outline the rationale given for development of themes.	Did a meaningful picture of the phenomenon under study emerge?	How were concepts under study clarified & refined, and relationships made clear? Describe any conceptual frameworks that emerged.	Was there evidence of the four components of trustworthiness? [Credibility]	Was there evidence of the four components of trustworthiness? [Transferability]	Was there evidence of the four components of trustworthiness? [Dependability]	Was there evidence of the four components of trustworthiness? [Confirmabilty]	For each of the components of trustworthiness, identify what the researcher used to ensure each.	What meaning and relevance does this study have for your practice or research question?	Conclusions were appropriate given the study findings?	The findings contributed to theory development & future OT practice/research?	What did the study conclude? What were the implications of the findings for occupational therapy (practice & research)? What were the main limitations in the study?
QUALITY SCORING	Y/N		Y/N					Y/N				Y/N		Y/N/Not addressed		Y/N/Not addressed	Y/N	Y/N	Y/N	Y/N			Y/N/Not addressed		Y/N/Not addressed	Y/N		Y/N/Not addressed	Y/N/Not addressed		Y/N		Y/N	Y/N	Y/N	Y/N			Y/N	Y/N
	1		1					1				1		1		1	1	1	1	1			1		1	1		1	1		1		1	1	1	1			1	1		22
Atkins, L., Kelly, M.P., Littleford, C., Leng, G. and Michie, S., 2017. Reversing the pipeline? Implementing public health evidence-based guidance in english local government. Implementation Science, 12(1), pp.1-13. Kelly, M.P., Atkins, L., Littleford, C., Leng, G. and Michie, S., 2017. Evidence-based medicine meets democracy: the role of evidence-based public health guidelines in local governmen…	Yes	[Atkins] To explore perceived usefulness, fit for purpose and use of NICE (and other) evidence-bsed guidelines. [Kelly] To understand how evidence-based guidelines are received in local government public health settings (in comparison to the National Health Service).	Yes	[Atkins] Decentralisation of public health responsibilities to local government means guidelines originally intended/written for NHS uptake now directed to local government. This study is important to help understand the utility/experience of evidence-based guidelines in local government. [Kelly] Brief and very context specific to UK and decentralization of public health in 2013.	[Atkins] Directly relevant - investigates attitudes of local government employees towards evidence based guidelines and their experiences in applying them. [Kelly] This study directly investigates local gov perception and use of evidence based guidelines and explores factors within local gov (as opposed to National gov) that impact evidence use.	Case study	Yes - exploratory	Yes	COM-B behaviour change model focusses on three main constructs; capability, opportunity and motivation. Use of this framework is consistent with the research aim and the interest in factors that influence implementation of evidence based guidelines.	Interviews	[Atkins] Stakeholders from four local government sites were interviewed. This method is appropriate for answering the research questions. Development of the interview schedule was guided by the selected theoretical framework. [Kelly] Semi-structured interviews were used. Interview schedules were different for councillors and public health officers which is reasonably given differences in the natu…	Yes	[Atkins] Case study sites and recruitment well described. Final sites selected based on geography (cross section for rural/metro and different localities across London). Selection/recruitment of individual participants at each site is less clear. [Kelly] Sample size is small, but researchers note it is not representative, but aimed to capture diverse experiences.	Yes	[Atkins] Demographics not provided. However, general characteristics of participants as local government employees involved in public health decision making are noted. As local government employees who make decisions about public health actions, the experiences of this sample in applying evidence based guidelines is directly relevant to my review questions. [Kelly] Participants included the direc…	Not addressed	Yes	Yes	No	No	Sites and participants clearly defined, more demographic details would have been helpful (i.e. site: comparative details about socio demographics and resources).	The researchers disclose both past and current positions within NICE demonstrating an vocational investment the uptake of evidence based guidelines. More engagement with this in the context of research bias and even disclosure of this fact to participants (which may have occurred?) feels like a necessary inclusion. Including, if/how this potential bias was addressed.	Yes	Yes - Pilot interview conducted, methods are mostly well described including steps to ensure internal consistency (triangulation) in data analysis.	Yes	Yes	Data was analysed both deductively using COM-B) and inductively (to arrive at overarching themes). Methods were appropriate for the theoretical framework and research questions. Findings discussed in the context of three overarching themes: 1. The role of context in implementation 2. Limitations of research evidence 3. Using local evidence	Yes	Yes	Data analysed in three waves (transcripts divided into three groups). Inductive/deductive analysis by three researchers, disagreements resolved by other two researchers. Although coded to COM-B, data presented in themes to make concepts more accessible.	Yes	[Atkins] Yes - refer overarching themes [Kelly] This study helps to clarify the contextual differences that make evidence needs for local government different to higher levels of government including the fact that evidence pathways are not linear	Yes	Yes	Yes	Yes	Data consistent with other research findings/triangulation. Adequate details in methods. Decision points are clearly articulated. Data dual-analysed by three researchers, collective agreemnet on final coding, deferring disagreements to a further two researchers.	The study directly explores stakeholder experiences of using research evidence in public health decision making from within local government.	Yes	Yes	[Atkins] EBM model (that underlies NICE guidelines) is problematic for local governments. Guidelines need to be produced differently in order to match local needs (challenges commonly held assumption that local governments need to increase capacity for evidence use). Limitations: small sample size, timing of data collection. [Kelly] Highlights that a range of different types of evidence are used …	19
Beenstock, J., Sowden, S., Hunter, D.J. and White, M., 2015. Are health and well-being strategies in England fit for purpose? A thematic content analysis. Journal of Public Health, 37(3), pp.461-469.	Yes	To investigate how local authorities have interpreted statutory guidance for Health and Wellbeing Plans (and variance amongst these) and how evidence has been used.	Yes	Exploratory study, justified due to decentralisation of public health responsibilities to LAs and associated changes in planning/reporting requirements alongside inconsistences in planning approaches and definitions and use of evidence (between LGs and at different levels of government).	Yes - Directly in terms of how evidence is defined and used in LA public health and wellbeing planning.	Qualitative	Yes - exploratory	Yes	Realist viewpoint informed study design.	Document review	Qualitative documentary analysis with mixed deductive (a priori criteria) and inductive (emerging ideas) design. Yes - well aligned with study design & purpose (and similar in process to other studies of the same nature).	Yes	A stratified random sample of 1 third (50) of all upper tier LAs (52) representative of LA types (i.e. unitary, county, metro borough and London borough) and balance of rural and urban.	Not addressed	Yes, population size and regions reported. Structure and context of LAs and HWBs further detailed in background/context.	Not addressed	Yes	Yes	Yes	Yes	Public health and wellbeing planning in upper tier (where LAs provide all local services) English LAs where responsibilities for public health and wellbeing planning had undergone a recent shift from National to Local government authorities (decentralization).	In terms of context, more background information on the JSNA (joint strategic needs assessment) – the background infers that this is an important data source for HWSs (hence the statutory requirement for inclusion – but this isn’t made explicit – and this aspect of the study receives less attention.	Yes	Yes, it’s fairly straightforward in the use of publically accessible documents, however where documents couldn’t be located clear information is given about how this was managed (i.e. only published strategies included).	Yes	Yes	Methods were appropriate and consistent with similar studies. Extracted data was reviewed and cross-checked by multiple reviewers.	Yes	Yes	Consensus from all authors on lines of similarity and difference and overarching themes. Overarching themes not explicit, results discussed in relation to three research questions.	Yes	Yes – relationships to JSNAs made more clear in discussion, but still limited. Overall picture of HWSs emerged, highlighting inconsistencies in plans, these are discussed in relation to existing literature and implications for public health and wellbeing planning.	Yes	Yes	Yes	Yes	Findings discussed in relation to previous literature. Detailed description of participants and context. Decision trail is clear and logical. Engagement/review from multiple researchers.	Provides evidence from a local government sample of how evidence is understood and used in public health planning.	Yes	Yes	Health and wellbeing strategies dominated by evidence of need rather than evidence of effectiveness.	20
Corburn, J. and Bhatia, R., 2007. Health impact assessment in San Francisco: incorporating the social determinants of health into environmental planning. Journal of Environmental Planning and Management, 50(3), pp.323-341.	Yes	To examine the implementation of a health impact assessment (HIA) by a municipal agency as a means of investigating whether it can support the integration of the social determinants of health into planning processes.	Yes	San Francisco Department of Public Health is the first city gov in the US to use HIA in planning.	Yes - HIA is an evidenced based approach to addressing SDH in planning. It also requires the use of research evidence in it’s application. This case study highlights the way HIA is used and the role research evidence (and other types of evidence) in the process. This paper is also co-authored by local government.	Not stated	-	No	Not stated	Participant observation, interviews, document review, media analysis	HIA - A range of methods are used including observation, interviews and document analysis. Numerous perspectives are sought including engagement with media articles to help situate the research in the context of broader social, political and institutional contexts.	No	No – purposive engagement with broad range of stakeholders including interviews and document analysis however, sampling processes not discussed.	Not addressed	Not explicitly stated however, mixed-case study methods were employed for data collection over a 4 year period so sampling was extensive.	Not addressed	No	No	No	No	The study takes place in the context of the City of San Francisco department of Health. Although the researchers state the study took place over 4 years they don’t indicated start / end dates.	A clearer understanding of who was interviewed, their relationships to the HIA process and which documents were analysed. The role of the main researcher (Corburn) is discussed in footnotes, however the role of the City Gov author is not discussed, nor the relationship of either researcher to participants. Considering the involvement of both researchers as participants in the process, this needed…	No	No. Documentation of data collection methods and is inconsistent and incomplete, some detail included in the methods, further throughout the document and some footnotes at the end also provide detail on interviewees.	Not addressed	No	Data analysis is not described in enough detail to determine inductive/deductive analysis (some additional notes at the end). Data not directly reported. Findings reported alongside discussion – difficult to separate them in this narrative style paper.	No	No	Decision trail not stated. Only limited information about analysis (i.e. performed by JC)	Yes	Yes – the process undertaken by the San Francisco Department of Health to develop a HIA and their experiences of that are made clear. As are the challenges and benefits of the processes and outcomes.	Yes	Yes	No	No	Range of evidence sources over a long period of time. Although participants and documents are not always clearly described – background of the context and setting provided a clear picture of what is being researched. No audit trail and data/findings not clearly articulated outside of discussion. The researchers do not appear to be neutral to the process.	Despite concerns about rigour, this study remains of interest as it is co-authored by LG and takes an in depth look at processes that involve the application of research evidence.	Yes	Yes	The study finds that HIA can help to ensure that social determinants of health are included in planning processes although it is not without it’s challenges. Although some lessons are more broadly transferable, this study is most relevant to a US context given the legislative constraints this case study was undertaken in.	7
Corburn, J., Curl, S., Arredondo, G. and Malagon, J., 2014. Health in all urban policy: city services through the prism of health. Journal of urban health, 91(4), pp.623-636.	Yes	To describe and analyse the development of a Health in all Policies (HiAP) strategy and ordinance in the City of Richmond, California.	Yes	This research is justified as needed to build evidence on policy action to inform understanding of how to address the social determinants of health at the local level.	Yes - this study is co-authored by LG staff and describes the process through which a local gov adopts and evidence informed policy action – HiAP – as well as describing with academic research and experts in the process.	Not stated	-	No	Not stated	Participant observation, interviews, document review	HiAP - Methods are varied and thorough, and appropriate for exploring and describing how HiAP was developed.	No	Sampling is very broad and thorough, including both interviews and document analysis from a wide range of sources including both within and outside of the city council. However, while sources are listed, methods are not adequately described.	Not addressed	Not explicitly stated. While sampling methods are not adequately described, as this study directly investigates local government initiated implementation of an evidence informed policy action this study remains of primary importance to the review.	Not addressed	Yes	No	No	No	The study is undertaken in the City of Richmond, California. The authors state that California has the most clearly defined state based HiAP program in the USA and there are no municipal level HiAP programs that they are aware of. They also situate this in a global context. The City of Richmond, it’s geography and demography and current status with respect to health equity are all well described …	Interview participants (25) are not described, and descriptive detail of reports or number of reports analysed are not provided. Two of the authors are LG staff. Although the methods include “participant observation” whether this relates to the LG staff or other authors is not detailed. The role of the researchers, their relationship to participants and identification of assumptions and biases ar…	Not addressed	No.	Not addressed	Yes	Not explicitly stated - authors do state that through data analysis they reveal “conceptual frames” (cumulative exposures, toxic stress model and structural racism) that contributed to urban HiAP strategy development.Too early to report on impacts of implementation, however process outcomes are reported inc: – HiAP supports coproduction of new science policy; positive impacts on health urban gove…	No	No	Not stated	Yes	Structural racism and cumulative toxic stressors are two conceptual frameworks that are described as having helped inform the process of adopting HiAP practices. The relationship between these frameworks and the issues experienced in the City of Richmond are well explained. How this understanding and frame is used to engage stakeholders to drive change is also clearly articulated.	Yes	Yes	No	No	Although methods aren’t adequately described, the researchers report a range of methods and report findings that represent a range of stakeholders including community members and council staff. Although detail of interviews and documents sampled were missing, detailed description of Richmond Council and the factors that shape health equity provide enough detail that this study could be replicated…	HiAP is an evidence based approach to addressing health equity in policy settings. This study identifies how this approach was adopted in a municipal government (including engagement with scientific experts and literature in this process) providing a direct example of how evidence is used to address public health outcomes within local government.	Yes	Yes	Study notes too early to determine implementation outcomes of incorporating a HiAP approach however, positive process outcomes are reported. This study provides an example for other local governments of how HiAP can be implemented to support the coproduction of science based policy, and to help identify systemic/structural issues that impact health equity. No limitations are discussed.	9
Dannefer, R., Wong, B.C., John, P., Gutierrez, J., Freeman, K., Roberts, C., Martins, E., Napier, E., Noyes, P., Seoh, H. and Bedell, J., 2020. The neighborhood as a unit of change for health: Early findings from the East Harlem Neighborhood Health Action Center. Journal of community health, 45(1), pp.161-169.	Yes	The purpose of this paper was to describe the New York City Department of Health and Mental Hygiene neighborhood strategy and the development of place-based action centers to improve public health outcomes.	Yes	The health equity benefits of place-based approaches are highlighted as are community collaboration and partnerships in addressing the social determinants of health and improving health and wellbeing. Building evidence on place-based, collaborative actions.	Yes - authored by local government. Discussion of application of research evidence is limited but Action Centers being described focused on evidence-based approaches.	Not stated	-	No	Not stated	Participant observation, interviews	This study includes partner interviews and is authored by participants in the project.	No	Interviewees (n = 10) are governance council members.	Not addressed	Participant role and involvement in the governance council is noted but otherwise participants are not well described. Application of research evidence not discussed with interviewees only in relation to the intervention itself being evidence-based.	Yes	No	No	No	No	Limited detail - interviewees sought based on involvement in the establishment of the East Harlem Action Centre.	Researcher role, interview questions, whether it was structured or semi structured, theoretical frame.	Not addressed	Not stated. It would appear the interviewees were direct contacts of the researchers given their shared involvement in the project.	Yes	Yes	Constant comparison method used for thematic analysis – inductive method Key themes identified: Collaboration & Co-location; Being Neighbourhood Based; Relationship between the Health Department and Partners	Not addressed	Not addressed	Not stated.	Yes	Overall, the interviews identified that expectations and hopes of Governance council members for the East Harlem Action Centre were well aligned with the overall vision and model for the Action Centers. This was identified as a facilitator of implementation.	Yes	No	No	No	Governance council members input was sought for analysis alongside council staff process discussion. Not enough detail. No audit trail. Bias not addressed.	This is implemented and authored by LG which is important – it provides a specific example of LG evidence informed action to address health outcomes at the local neighbourhood level. However, use of research evidence is not thoroughly explored.	Yes	Yes	This study provides primary research on a place-based approach to improving public health outcomes. In terms of the development of Action Centers, it highlights the importance of collaboration and shared goals and demonstrates the benefits of services being both community based, and responsive to community needs.	9
Frew, E. and Breheny, K., 2020. Health economics methods for public health resource allocation: a qualitative interview study of decision makers from an English local authority. Health Economics, Policy and Law, 15(1), pp.128-140.	Yes	To understand how economics evidence is used in public health decision making.	Yes	Literature review is brief but local (UK) context given. Describes previous research on the use of economics evidence - focused at a national level or within health care rather than in local government.	Explores evidence use in LG public health decision making. Although focus is on evidence use, this study explores how all types of evidence are integrated and where economic evidence sits in within broader evidence use.	Qualitative	Yes - exploratory	No	Not stated	Interviews, non-participant observation	Yes - methods allowed for triangulation and to observe the way research was engaged with and ask more detailed questions of decision-makers about their experiences of using evidence.	Yes	Initial interviewees identified in observation and snowballing.	Not addressed	Only job roles listed.	Not addressed	No	No	No	No	Case study of one local government site.	Site was not described, only participants roles were identified, no other characteristics. Role of researcher, their perspective and relationship to the research was not disclosed, nor was a research design.	Yes	Research methods are well explained (except for site access) including accounts of both data collection strategies, and how field notes from observations informed the interview schedule which is also an example of flexibility in the methods.	Yes	Yes	Constant comparison method for coding interview data. Findings are discussed in the context of 7 themes: Engagement; Priority setting; Commissioning; Using evidence (evidence synthesis/evidence generation); The political context; Influence of economics evidence upon decision-making; Suggestions for economic evaluation alongside public health	Yes	Yes	Collaborative process between two researchers.All themes illustrated with quotes.	Yes	Consistent with earlier research about evidence use, participants valued health economics evidence but identified considerable barriers to use.	Yes	Yes	Yes	Yes	Triangulation of methods. More description of site & participants would have been helpful but ok. Use of direct quotes from data collection and good audit trail. Two researchers, shared decision making, field notes from observation to help guide interview questions.	It supports earlier studies with respect to barriers to evidence use.	Yes	Yes	Findings mirrored those from other health care settings. Methodological considerations emerged for increasing use of economics evidence including broadening frameworks, increased use of natural experiments, capturing wider-non health outcomes that resonate with public health priorities.	15
Gavens, L., Holmes, J., Buykx, P., De Vocht, F., Egan, M., Grace, D., Lock, K., Mooney, J.D. and Brennan, A., 2019. Processes of local alcohol policy-making in England: Does the theory of policy transfer provide useful insights into public health decision-making?. Health & place, 57, pp.358-364.	Yes	To explore the processes that influence the adoption of alcohol policies in local authorities.	Yes	Need to better understand the policy transfer process, what type of evidence is used and how knowledge is shared by policy makers.	Robust exploration of evidence use and transfer in the local government policy environment.	Qualitative	Yes - exploratory	Yes	Critical realist - researchers discussed claims about policy transfer arising from the data alongside other alternative explanations.	Interviews, focus groups	Yes - appropriate for an exploratory study.	Yes	Participants selected from 5 LG sites selected for their prioritization of alcohol harm prevention, a range of different stakeholders from each site to give a broad view.	Not addressed	Yes, participants and sites. Sample is local gov employees and policy makers and local gov setting.	Not addressed	Yes	Yes	Yes	Yes	Yes, clear overview of concepts and local gov setting.	Recruitment strategy. Discussion of sampling redundancy, when did they stop data collection and why.	Yes	Recruitment strategy not clearly identified but yes flexibility in terms of multiple interviews, face to face / phone, individual/group	Yes	Yes	Thematic analysis appropriate for study design and methods.	Yes	Yes	Shared decision-making, independent coding and cross checking. Exploration of alternative interpretations.	Yes	Examples of policy transfer between LAs emerged voluntarily including how knowledge was shared and why policies are transferred.	Yes	Yes	Yes	Yes	Use of theory, good description of site, participants and process, consistency between results and findings supported by an audit trail, team of researchers and multiple strategies to limit bias.	Highlights the relational aspect of knowledge sharing and the often informal processes of knowledge and policy transfer (and under representativeness of academics in informal networks). Also emphasises the importance of multiple evidence types in informing policy decisions.	Yes	Yes	Extends our understanding of evidence informed policy through a greater understanding of the policy transfer process. Main limitation is that not all interviews were conducted to understand policy transfer processes, more targeted research is needed.	20
Hunter, D.J., Marks, L., Brown, J., Scalabrini, S., Salway, S., Vale, L., Gray, J. and Payne, N., 2016. The potential value of priority-setting methods in public health investment decisions: qualitative findings from three English local authorities. Critical Public Health, 26(5), pp.578-587. Marks, L., Hunter, D.J., Scalabrini, S., Gray, J., McCafferty, S., Payne, N., Peckham, S., Salway, S. and …	Yes	[Hunter] To analyse barriers and enablers of adopting priority-setting tools in a local government environment. [Marks] To explore influences of values and context in public health priority setting in local government in England.	Yes	[Hunter] Devolution of public health - new decision-making environment. [Marks] Need to better understand enablers and barriers for decision making related to how investment in public health is priorities at the local level (following devolution of public health in UK)	Explores application of research evidence in priority setting and decision-making processes.	Qualitative	Yes - exploratory	Yes	Kingdons Multiple Streams Framework	Interviews, workshops	Yes - interviews appropriate to explore stakeholder views.	Yes	[Hunter] Interviews and workshops with targeted support, follow up interviews [Marks] Introductory workshops at 3 local authorities to recruit interviewees from within the LG, as well as health and wellbeing board.	Not addressed	Brief but adequate. Limited participant characteristics but recruited for their role in LG decision-making so confident of relevance.	Not addressed	Yes	Yes	Yes	Yes	Context in terms of devolution of public health responsibilities is clear but study specifics are not well explained.	[Hunter] More thorough explanation of process, site, participants and researcher role was needed. This is part of a bigger study - information of how it fits may have helped? [Marks] Better explanation of process, site, participants and researcher role was needed. This is part of a bigger study - information of how it fits may have helped?	Yes	Adequate. Access to site/participants could be better articulated.	Yes	Yes	[Hunter] Informed by Braun and Clarkes thematic analysis framework [Marks] Inductive thematic analysis	Yes	Yes	Informed by theoretical framework and analysis framework	Yes	[Hunter] Evidence of problem stream and policy stream and politics stream in local government - shaping decision making processes (and evidence use). [Marks] Findings are set out thematically and linked to data via direct quotes.	Yes	Yes	Yes	Yes	[Hunter] Use of theory, research team, triangulation (two phases of interviews). [Marks] Not as clear in this paper - descriptive detail about data collection and analysis including decision trail is lacking.	[Hunter] Identifies complexity of local government decision making environment. [Marks] It highlights the complexity of evidence use in LG public health decision making.	Yes	Yes	[Hunter] Significant challenges for introducing decision making tools were identified. [Marks] Prioritisation of public health investment is impacted by devolution of public health decision making, due to a range of factors including the extent to which the evidence base influences local democratic decision making.	20
Kneale, D., Rojas-García, A. and Thomas, J., 2019. Obstacles and opportunities to using research evidence in local public health decision-making in England. Health research policy and systems, 17(1), pp.1-11.	Yes	To understand how decentralization of public health decision making has influenced the determinants and processes of evidence use, where evidence can contribute to decision-making and understand how changing patterns of decision-making have shaped evidence needs.	Yes	Concise and clear need for greater understanding of determinants of research evidence use in local government decision-making.	Explores important aspects of evidence use in relation to changing patterns of decision-making in decentralized public health systems.	Qualitative	Yes - exploratory	No	Not stated	Interviews	Interviews, diverse sites and participants, aiming to capture a broad range of experience to be representative of a range of issues that might be encountered in using evidence in decision-making.	Yes	Yes – geographically and demographically diverse LGs and interviews with different roles across each. As above.	Not addressed	Not explicitly stated but sample is well justified and described.	Not addressed	Yes	Yes	Yes	Yes	Yes, site, participants and social/political context are well described.	Theoretical basis/assumptions not stated however actions to address potential bias are described and limitations section identifies authors as academic researchers.	Yes	Interview process is well described however, access to the site and contact points with selected LGs is not noted.	Yes	Yes	Template analysis (themes constructed from data rather than theory) used to allow for a structured but flexible approach to data analysis. Results were categorized in three broad groups: new drivers of evidence use and practice; entrenched evidence use challenges and practice; new evidence requirements.	Yes	Yes	Methodology is also well referenced and justified, themes emerged from the data.	Yes	Yes – connections between data and findings are clear and identify the influence of local political influence on local decision making and the need for evidence that has local salience.	Yes	Yes	Yes	Yes	Site and participants well described. Detailed methods including key decision-points.	Directly explores research evidence use (and needs) in local government public health settings.	Yes	Yes	Yes – particularly in relation to the implementation-research evidence gap and the need for more localized knowledge/evidence. Limitations include limited sample size and lack of triangulation from other sources.	19
Kögel, C.C., Peña, T.R., Sánchez, I., Tobella, M., López, J.A., Espot, F.G., Claramunt, F.P., Rabal, G. and Viana, A.G., 2020. Health Impact Assessment (HIA) of a fluvial environment recovery project in a medium-sized Spanish town. International journal of environmental research and public health, 17(5).	Yes	To present the results of the implementation of a Health Impact Assessment (HIA) on the urban redesign of the Llobregat fluvial area in Sant Andreu, Spain.	Yes	First time HIA conducted with methodological input from the Public Health Agency of Catalonia (at invitation of City Council) - opportunity to review roles and responsibilities of public health professionals in HIA development.	HIA is an evidence based approach to assessing health impacts of non health policies and actions, the process also requires review of evidence of potential health impacts.	Not stated	-	No	Not stated	HIA recommended steps (see below)	Study reports 6 steps including: screening, scoping, assessment, recommendations, reporting, monitoring & evaluation.	No	N/A	Not addressed	N/A	Not addressed	No	No	No	No	City Council in Spain undertaking a HIA to inform an urban redesign project.	More information on who was interview, who formed steering committees, search strategies for collecting data and evidence.	Not addressed	N/A	Not addressed	Yes	N/A	No	No	N/A	Yes	Through a discussion of the process of conducting the HIA and the outcomes and recommendations that emerged. Highlighting the benefits (evidence use and participatory processes) of HIA for non-health related local government interventions and the importance of public health expertise in the process.	No	No	No	No	-	Collaborative approach to HIA, allowed evidence about health impacts to be applied to non health intervention.	Yes	Yes	HIA supported the local city meet requirements for Health in all Policies and and improved health impacts for a urban redesign project.	6
Marko, S., Thomas, S.L., Pitt, H. and Daube, M., 2020. The development and implementation of electronic gambling machine policy: a qualitative study of local government policy makers. Australian and New Zealand Journal of Public Health, 44(5), pp.369-375.	Yes	To understand how local government (LG) policies to address gambling related harm (ERM) are developed.	Yes	ERM harm is a significant public health risk. Lack of locally relevant evidence about policies to address this public health risk.	Explores LG decision making / policies including use of evidence.	Qualitative	Yes - exploratory	No	Not stated	Interviews	One-to-one interviews. Suitable for exploratory study and understanding a particular stakeholder experience.	Yes	Convenience sample recruited from Government Working Group on Gambling.	Not addressed	Only just. Identifies all from metro LGs, and summarises work roles but more descriptive detail would have been beneficial.	Yes	No	Yes	Yes	No	Very limited detail about the site (15 LGs in total but only detail is metro and have a gambling portfolio).	Also, authors declare funding sources from gambling bodies, ideally should have identified theoretical framework or potential bias.	Yes	Yes. Recruitment, data collection. Flexibility in terms of phone or face to face and timeframe. Semi structured interviews.	Yes	Yes	Inductive thematic analysis.	Yes	Yes	Yes including engagement with industry experts.	Yes	Three themes: Prioritising EGMs as an important policy issue, the influence of stakeholder groups in developing and endorsing gambling policy, barriers and facilitators involved in policy implementation.	Yes	Yes	Yes	Yes	Member checking of interview transcripts, engaging with industry experts re themes, audit trails, team of researchers.	Good examples of experiences of using evidence to inform policy development (direct quotes).	Yes	Yes	LGs shifting towards public health responses to EGM harm. More evidence is needed back lack of evidence, should deter LGs from policy development.	18
Martineau, F.P., Graff, H., Mitchell, C. and Lock, K., 2014. Responsibility without legal authority? Tackling alcohol-related health harms through licensing and planning policy in local government. Journal of Public Health, 36(3), pp.435-442.	Yes	To explore the challenges of achieving health gains through local government alcohol control policies including the conflict between legal frameworks and public health action.	Yes	This research explores a significant barrier to evidence use in public health decision-making.	Explores a barrier to evidence use in local gov pub health decision-making.	Case study	Yes - exploratory	No	Draws on the authors prior legal, public health and policy experiences, combined with contacting key informants for discussions of policy implementation.	Document review, informal discussions with key informants	Document review relating to legal rulings, and English local gov alcohol control policies, processes and practices.	Yes	Searching included legal databases and journals publishing policy articles.	Not addressed	Legal frameworks are describe and 3? cases are reported but this aspect could be communicated more clearly.	Not addressed	No	No	Yes	Yes	Legal aspects of the policy making process in local government.	Better understanding of the LG sites in the selected case studies.	Yes	Yes - including publications and timeframe, and informal stakeholder engagement.	Not addressed	Yes	Description is brief, only noting that policy implementation processes were analysed by drawing on the authors prior legal, public health and policy experiences.	Not addressed	No	Not stated	Yes	The legal frameworks for policy decisions were well described along with limitations of applying public health evidence in this context.	Yes	Yes	No	Yes	Engagement with policy expertise gives credibility and confirmability but this research would have been stronger with a clearer description of data analysis processes and articulation of the included cases studies - and how these decision were arrived at. Transferability - legal frameworks well described and the local government settings in which the case studies are drawn from are identified.	This research highlights a significant contextual factor (legal frameworks for policymaking) that directly impact the use of public health evidence in decision-making.	Yes	Yes	This study finds that although health isn't a legally recognised licensing objective, there are other ways that public health professionals can work to address health consequences of licensing decisions including the importance of collaborating with other sectors.	14
McGill, E., Egan, M., Petticrew, M., Mountford, L., Milton, S., Whitehead, M. and Lock, K., 2015. Trading quality for relevance: non-health decision-makers’ use of evidence on the social determinants of health. BMJ open, 5(4), p.e007053.	Yes	To explore how non-health professionals within local government government, who's decisions impact health, use evidence on the social determinants of health in decision making.	Yes	Multi-sectoral decision-making in local gov (i.e. built environment) has considerable impacts on health. Need to understand how all of LG are using evidence, not just health departments.	Explores evidence use at the LG level in relation to health outcomes.	Qualitative	Yes - exploratory	No	Not stated	Focus groups	Yes - focus groups, a common qual method and well suited to the study purpose and replicating previous studies of a similar nature.	Yes	Participants were purposively recruited through professional channels and snowballing.	Not addressed	Some detail, all were senior decision-makers in local government. Two focus groups were UK based, 1 was an international group. Work roles for each group are identified but no other participant details (e.g. years working in LG, departments, educational attainment)	Not addressed	No	Yes	Yes	No	Local government non-health decision-makers, in the UK, Canada, Brazil & USA. Study background identifies that multi-sectoral strategies in local government are important for developing healthy public policy.	More detailed information about sites/participants. In particular as this was international research, some brief background to governance structures in the selected countries (background is largely focussed on UK). The authors state a thematic analysis based on previous literature but only cite sources - no discussion or identification of how this influenced/shaped their analysis.	Yes	Some details are missing, did the same facilitator run all three focus groups? Where were focus groups held? How did this work for the international group? If this was done online it is a critical detail that is missing.	Yes	Yes	Thematic analysis informed by previous literature (not elaborated). Initial coding by 2 authors, inductive coding by one author (in consultation with others). NVIVO used for data management and coding.	Yes	Yes	Collaborative/consultative approach. Themes informed by previous literature.	Yes	Themes that emerged; multiple concepts of evidence, viability versus outcomes, locally relevant evidence.	Yes	Yes	Yes	Yes	Credibility (3 focus groups and input from multiple researchers), transferability (participants and site described enough given the known LG setting but more detail would have been beneficial), dependability (audit trail and decision points described), confirmability (demonstrated through consultative approach to data analysis).	Mirrors findings of public health decision makers in local government in that although planners value academic evidence they are also inclined to priorities 'local evidence' of academic evidence.	Yes	Yes	This study emphasises the need for academics to help build locally relevant evidence for all decision-makers in local government.	17
Phillips, G. and Green, J., 2015. Working for the public health: politics, localism and epistemologies of practice. Sociology of health & illness, 37(4), pp.491-505.	Yes	To explore how decisions that impact the social determinants of health are made and what knowledge resources are drawn on.	Yes	Yes - responding to calls for more need for literature that explores HOW evidence based medicine has been enacted in different settings (local government).	Directly explores research evidence use.	Organisational ethnography	Yes - exploratory	No	Not stated	Participant observation, interviews	Yes - these methods are consistent with organisational ethnography.	Yes	Sample includes metro and district or county authorities.	Not addressed	The setting (Local Government) is describe well in a general sense but selected LGs not described.	Not addressed	Yes	No	Yes	No	Yes - setting is well described as are the gaps in the literature and the need for this study.	Participant characteristics (LG & interviewees) and most importantly data collection and analysis procedures.	Not addressed	No. Briefly discussed in methods (collect-analyse-collect-analyse/confirm) but missing considerable detail including access to site, consent, ethics, type and number of meetings attended (timeframe given - 8 weeks), number of interviews (who/where), interview analysis).	Yes	Yes	First data analysis aimed to inductively build up an understanding of the actors and activities (how does the work and how), second round of collection and analysis focused on use of different forms of knowledge. Limited detail on analysis procedures.	Not addressed	No	Not stated.	Yes	This study elucidates not just how evidence is used but the various demands of the job (negotiating priorities inc health, negotiating stakeholders and political agendas) and the ways in which evidence is used.	Yes	No	No	No	Credibility is demonstrated through the use of a range data collection methods. While this study is well written and provides and insightful overview of the work and how evidence is used, there is very limited detail on the sample, data collection and analysis methods.	By exploring the how (roles and activities) this study gives insight into not just whether or not evidence is used but the context(s) that it is used in.	Yes	Yes	Concurs with earlier literature that there is a need for greater evidence base of what works locally but proposes a need to start with "what is working" rather than the assumption that there is a deficiency within local government to address health issues.	11
Purtle, J., Langellier, B. and Lê-Scherban, F., 2018. A case study of the Philadelphia sugar-sweetened beverage tax policymaking process: implications for policy development and advocacy. Journal of Public Health Management and Practice, 24(1), pp.4-8.	Yes	To identify features of the Philadelphia SSB tax policymaking process that contributed to the proposals passage.	Yes	Limited empirical evidence of the role that LHDs and other advocates can play to promote the passage of SSB taxes.	Explores the use of evidence in the policymaking process.	Case study	Yes - exploratory	No	Not stated	Interviews, document review	Interviews with key stakeholders involved in the the SSB policymaking process and document analysis.	Yes	People directly involved in the SSB policymkaing process. Small sample impacted by number of people directly involved.	Yes	Participants, site and documents are described. Sample was all related to a local gov policy process with direct implications for public health outcomes.	Not addressed	Yes	Yes	No	No	Mostly yes, more information about the researchers, how the engaged with the LHD and their perspective as researchers would have been helpful.	Researcher role and theoretical frame.	Yes	More information about site access, including stakeholder identification would have been helpful.	Yes	Yes	Content analysis approach.	Not addressed	No	Description of data analysis method is limited. Interviews analysed and use of local media reporting was used to triangulate findings. Findings summarised under: framing the SSB tax debate, arguments against the SSB tax and counterarguments, the role of research evidence and the LHD	Yes	Yes. The way in which the policy decision is framed influences which evidence is used and why.	Yes	Yes	No	Yes	Missing an audit trail. Triangulation using analysis of local news media reports	Highlights the strategic use of research evidence in policy making decisions.	Yes	Yes	How issues are framed are important in terms of achieving stakeholder buy in, however, the researchers caution against intentionally withholding evidence that sits outside the frame (i.e. make the case but still flag all the evidence).	15
Rossow, I., Ugland, T. and Baklien, B., 2015. Use of research in local alcohol policy-making. Drugs and Alcohol Today.	Yes	To identify policy coalitions (local alcohol policy example) and explore how they used research.	Yes	Yes - alcohol harms, benefits of policy/regulatory response, lack of understanding of policy making process.	Directly explores evidence use by policy coalitions.	Qualitative	Yes - exploratory	Yes	Advocacy coalition framework, as a model of network in policy-making alongside Carol Weiss' conceptual model of how research informs policy.	Content analysis	Yes appropriate for study design and theory - a range of documents were analysed (policy, council, media) to capture a range of views.	Yes	A specific policy example used - council documents were selected that relate to preparatory and final decision-making stages as well as meeting agendas, hearing statements and protocols etc. Alongside this, media analysis of how both policy coalitions were framed in the public sphere.	Not addressed	Data ranges / search criteria governed data collection. Yes - local government sample.	Not addressed	Yes	Yes	Yes	Yes	Norwegian municipal government alcohol policy making.	Descriptive details/characteristics (table) of included documents (overview) to give framing for reading the article.	Yes	Yes - search strategies, rationale and data ranges.	Yes	Yes	Yes - guided by theory/process. First advocacy coalitions were identified,then actors and core beliefs, then research use.	Yes	Yes	First steps as above - final analysis explored how research was used and patterns of use.	Yes	Two advocacy coalitions were identified (restrictive and liberal), media analysis helped to identify how research was used to frame the issue and response.	Yes	Yes	Yes	Yes	Methods were well articulated but more clarity on descriptive details would be helpful.	Policy making is an important aspect of local gov action in public health - this study provides an example of how research is used in this context which is qualitatively different to planning or other interventions.	Yes	Yes	Both coalitions used research extensively but in very different ways. Main limitation for this review is that findings from this study can't be directly inferred to other settings.	20
South, E. and Lorenc, T., 2020. Use and value of systematic reviews in English local authority public health: a qualitative study. BMC Public Health, 20(1), pp.1-11.	Yes	This study aimed to explore if and how local government public health decision-makers use systematic reviews.	Yes	Devolution of public health, importance of evidence use, gap in knowledge about if/how evidence is used in LG.	Systematic reviews are a form of research evidence. Directly explores evidence use in LG.	Qualitative	Yes - exploratory	No	Not stated	Interviews	Interviews are a commonly used, appropriate method for an exploratory, qualitative study.	Yes	Initially through known contacts then snowballing.	Yes	Yes, sample are all from local government and therefore relevant to this review.	Yes	Yes	Yes	Yes	No	Local government after devolution of public health responsibilities.	Identification of researchers viewpoint and how this might have informed research design or interpretation of findings.	Yes	Yes, considerable detail given. Two rounds of recruitment, use of an interview schedule but tailored to different job roles. Face to face or telephone interviews.	Yes	Yes	Use of theory - Framework Analysis - guided analysis. Findings grouped in themes relating to utilisation of reviews and, evidence and professional roles in the LA context	Yes	Yes	Guided by framework analysis, themes emerged from coding data.	Yes	Systematic reviews were value and staff had skills to locate and appraise. Barriers to use were reflective of other literature in that reviews of what works for specific health issues was lacking.	Yes	Yes	Yes	Yes	Use of theory, researcher checking and good description of data collection and analysis methods support this studies quality.	Further supports other literature of barriers to evidence use (lack of relevant evidence) and highlights capacity of LG for engaging with SRs.	Yes	Yes	Research use varies between LGs, there is a need for more relevant systematic reviews.	20
Von Heimburg, D. and Hakkebo, B., 2017. Health and equity in all policies in local government: processes and outcomes in two Norwegian municipalities. Scandinavian journal of public health, 45(18_suppl), pp.68-76.	Yes	To describe implementation of Health and Equity in All Policies in two Norwegian Municipalities from the perspective of the municipalities.	Yes	Despite an awareness of the impact of social inequality on health outcomes, health equity is often not addressed in health planning and priority setting. This study aims to provide insight on how to build capacity and support for putting equity on the agenda at the local level.	Explores evidence use at LG level.	Case study (ethnographic)	Yes – written from the perspective of local gov employees with a vested interest in driving broader change	No	Researchers emphasise their role in local government and their position as change agents and advocates for health equity in all policies.	Case Study	Researchers present a narrative based on involvement (“insider perspective”) in policy making processes	No	N/A sample is the two municipalities that the researchers work in.	Not addressed	Refer “Approach” and “Context” (p 69) researchers clearly articulate their role and relationship (professionally and to the research). Local gov context and local gov authors make this applicable to my research question.	Not addressed	Yes	Yes	Yes	Yes	Yes - local government context described.	Other perspectives and challenges associated with not having motivated “change agents” helping to drive this change.	Not addressed	Not addressed	Not addressed	Yes	Because this is a narrative account there is no decision trail per se. However, the authors engage with literature to discuss issues and the use of theory in relation to the literature.	Not addressed	Not addressed	Not applicable	Yes	Yes, see above.	No	No	No	No	-	Significant relevance. Authored by LG, engages with academic literature (inc models and theories for health promotion and health equity) and directly discussed processes and experiences of using research evidence in the policy process within local government.	Yes	Yes	The authors conclude that highlighting system and human capacity is critical for implementing HEiAP. Need to build trust across local gov and within local community through both building knowledge and creative story telling. Limitations – not all policy contexts are the same – experiences may not translate but there are critical lessons for others.	10
Willmott, M., Womack, J., Hollingworth, W. and Campbell, R., 2016. Making the case for investment in public health: experiences of Directors of Public Health in English local government. Journal of Public Health, 38(2), pp.237-242.	Yes	To explore priority setting decisions and processes for Directors of Public Health in English Local Authorities.	Yes	Very brief - exploratory following devolution of public health to LG	Explores evidence use in priority setting/decision making.	Not stated	-	No	Not stated	Interviews, group discussion	Yes - semi structured interviews and group discussion are suitable for exploratory qual study.	Yes	All DsPH in one region were invited to participate.	Not addressed	Yes, including LG political orientation, geography and size.	Yes	Yes	Yes	Yes	No	DsPh experience in role is mostly < 2 years, and small sample size.	More information about the role of theory. Management of researcher bias	Yes	Yes	Yes	Yes	Interviews - appropriate method for this type of study. Cases made by DsPH include arguments about need, solutions (and effectiveness), health outcomes, cost and economic impact. (Analysis informed by evidence-based policy literature and resource mobilization theory).	Yes	Yes	Coding was done by one researcher in consultation with team. Anonymised transcript was shared with interviewees for further analysis.	Yes	Findings reflect the complexity of the local government decision making environment.	Yes	Yes	Yes	Yes	Triangulation of data, use of theory, description of of data collection and analysis processes.	Highlights the complexity of strategy setting (and the factors that impact how a case is made) and the role that research plays in this.	Yes	Yes	This study highlights the importance of evidence of impact as an influential decision making tool, as well as a desire for evidence that includes economic outcomes.	19

## Sheet: Quantitative Studies
Appraisal tool: Critical Review Form – Quantitative Studies© Law, M., Stewart, D., Pollock, N., Letts, L. Bosch, J., & Westmorland, M. McMaster University
Citation	STUDY PURPOSE		LITERATURE		DESIGN			SAMPLE					OUTCOMES					INTERVENTION				RESULTS							CONCLUSIONS & IMPLICATIONS		QUALITY SCORE
	Was the purpose and/or research question stated clearly?	Outline the purpose of the study. How does the study apply to your research question?	Was the relevant background literature reviewed?	Describe the justification of the need for this study:	What was the design? [RCT, cohort, single case design, before and after, case-control, cross-sectional, case study]	Describe the study design. Was the design appropriate for the study question?	Specify any biases that may have been operating and the direction of their influence on the results:	N =	Was the sample described in detail?	Was the sample size justified?	Sampling (who; characteristics; how many; how was sampling done?) If more than one group, was there similarity between the groups?:	Describe ethics procedures. Was informed consent obtained?:	Were the outcome measures reliable?	Were the outcome measures valid?	Specify the frequency of outcome measurement (i.e. pre, post, follow-up):	List outcome areas:	List measures used:	Intervention was described in detail?	Contamination was avoided?	Cointervention was avoided?	Provide a short description of the intervention (focus, who delivered it, how often, setting). Could the intervention be replicated in practice?	Results were reported in terms of statistical signifcance?	Were the analysis method(s) appropriate?	What were the results? Were they statistically significant (i.e., p < 0.05)? If not statistically significant, was study big enough to show an important difference if it should occur? If there were multiple outcomes, was that taken into account for the statistical analysis?	Clinical importance was reported?	What was the clinical importance of the results? Were differences between groups clinically meaningful? (if applicable)	Drop-outs were reported?	Did any participants drop out from the study? Why? (Were reasons given & were drop-outs handled appropriately?)	Conclusions were appropriate given study methods and results	What did the study conclude? What are the implications of these results for practice?What were the main limitations or biases in the study?
	Y/N		Y/N						Y/N	Y/N/Not Applicable			Y/N/Not Addressed	Y/N/Not Addressed				Y/N/Not Addressed	Y/N/Not Addressed/Not Applicable	Y/N/Not Addressed/Not Applicable		Y/N/Not Addressed/Not Applicable	Y/N/Not Addressed		Y/N/Not Addressed		Y/N		Y/N
SCORING	1		1						1	1			1	1				1	1	1		1	1		1		1		1		14
Browne, G.R., Davern, M. and Giles-Corti, B., 2017. What evidence is being used to inform municipal strategic planning for health and wellbeing? Victoria, Australia, a case study. Evidence & Policy: A Journal of Research, Debate and Practice, 13(3), pp.401-416.	Yes	To evaluate the implementation of the requirement for local governments in Victoria to develop evidence-based Municipal Public Health and Wellbeing Plans. Review relevance: directly investigates evidence use in local government public health and wellbeing planning.	Yes	Local government plays an important role in public health, despite the requirement for plans to be evidence-based, evidence isn’t clearly defined. Aim is to better understand what is being used and for what purpose.	Case study	Content analysis/ frequency counts	Possible sample selection bias - citations in plans might not be representative of all evidence drawn on.	116	Yes	Yes	MPHWPs from all 79 local governments plus available community profiles/health and wellbeing profiles.	Not stated but data derived from publicly available documents.	Not addressed	Not addressed	Single measure (frequency counts)	1. Evidence source 2. Issue described by evidence 3. evidence specificity	Not applicable.	Yes	Yes	Yes	Content analysis – MPHWPs and publicly available supporting documents involving frequency counts of evidence use to support quantitative analysis of qualitative data	No	Yes	Not applicable frequency counts only	Not addressed	Not applicable	Not applicable	Not applicable	Yes	Content analysis has the capacity to identify and categorise evidence sources. MPHWPs draw on a broad range of evidence sources to address a wide range of issues. Evidence is primarily cited when describing problems.	10
Boyce, K.S., Travers, M., Rothbart, B., Santiago, V. and Bedell, J., 2018. Adapting evidence-based teen pregnancy programs to be LGBT-inclusive: Lessons learned. Health promotion practice, 19(3), pp.445-454.	Yes	To evaluate the effectiveness and reach of a public health intervention that involved the adaptation of an evidence based sexual and reproductive health education program for teens to be LGBTQ inclusive. Review relevance: authored by local government, reports local government initiative to adapt EBP program to be more inclusive.	Yes	Identified disparities in health outcomes LGBT and non LGBT young people. EBP’s have proven effective in educating teens about sexual and reproductive health but are very heteronormative, need to adapt to be more inclusive to increase reach.	Cohort	Cohort design. Pre-post intervention measures given to assess effectiveness and reach.	Potential measurement bias: • Evaluation measures all rely on self-report outcomes from both teachers and students. • Implementation reach is based on projected not actual numbers. • Implementation quality (student measure) is measured right after curriculum is finished so difficult to ascertain long term outcomes. Non-random allocation – not sure about other confounding variables (i.e. differenc…	2009	Yes	Yes	Sample demographics are well described including those who did / did not receive the supplement (adapted educational material). Sample size is based on the number of students who completed the pre-post program evaluation (2009 students of 5673 who received the curriculum) across public high schools in South Bronx, recruitment of schools was aided by a partnership with the Department of Education.	Not stated. Program was part of the curriculum, adapted in partnership with the Department of Education. Evaluation survey by students was voluntary.	Not addressed	Not addressed	Reach: Pre Adherence: Post Quality: Pre/Post	Reach: Number of planned classes for the semester Adherence: Number of activities, teacher satisfaction and inclusive practices Quality: Student self reports of knowledge, attitudes, beliefs, behaviors and satisfaction with curriculum.	Reach: Teachers (beginning of each semester) via electronic survey Adherence: Teachers via online logs & survey (post each class delivery) Quality: Students – 74 item survey tool	Yes	Not addressed	Not addressed	The intervention was described in detail and could be replicated (part of the purpose of the study was demonstrating how and existing evidence based program could be adapted to be more fit for purpose. Program delivery/reporting training provided however, there is scope for contamination/co-intervention given the nature of the intervention site (schools) and the time period over which the interve…	Yes	Yes	Demographic / characteristics table (table 1). With the exception of grade, there were no significant differences (chi-square test) in participant characteristics between those who did / did not receive the supplement (adapted inclusive education supplement). Results reported in table 2. Changes in students knowledge pre / post intervention was assessed using paired t-tests. All changes were foun…	Not addressed	Not applicable	No	No – but not all students completed both pre and post intervention tests (numbers are reported).	Yes	Findings demonstrated feasibility of teachers being able to deliver adapted curriculum and positive feedback from both teachers and students about the adapted curriculum. Positive feedback demonstrates good outcomes for teens of all sexual orientation on a more inclusive model of education. Success linked to strong partnership with department of education and linkage with existing curriculum. Lim…	8
Erwin, P.C., Parks, R.G., Mazzucca, S., Allen, P., Baker, E.A., Hu, H., Davis-Joyce, J. and Brownson, R.C., 2019. Evidence-based public health provided through local health departments: importance of academic–practice partnerships. American journal of public health, 109(5), pp.739-747.	Yes	To investigate evidence based decision-making in US local health departments and influences of academic health partnerships. Review relevance: Directly investigates local government evidence use.	Yes	Academic-practice partnerships are understood to have benefits to both public health practitioners (increasing capacity for using scientific evidence) and academics (increasing practice knowledge and research relevancy). This study is addressing an evidence gap as to whether this is observed in practice.	Cross-sectional	Cross-sectional stratified random sample of US LHDs. Yes design was appropriate for exploratory study.	Potential sampling bias: Cross-sectional data (causal relationships can’t be reported) Representativeness (oversampling of areas with 200,000 + populations)	376	Yes	Yes	N = 376 valid responses from a stratified random sample of 579 US LHDs drawn from a 2016 database from the US National Association of county Health and City Health Professionals (NACCHO) (total N = 1677) 200 LHDs drawn from 3 groups based on jurisdiction size (i.e. population): small (< 50,000) medium (50,000 – 199,999) large (≥200,000). From each LHD in the sample – the researchers identified an…	Not explicitly stated. Ethics was obtained (noted at end) and supplemental file shows informed consent.	Yes	Yes	Single online survey.	Individual characteristics LHD characteristics Evidence based programs & decision making Academic partnerships	Various – previous papers are cited. New items developed were assessed for test-retest reliability.	Yes	Not applicable	Not applicable	Single survey, delivered online.	Yes	Yes	Results analysed by partnership type (formal, informal and no AHD partnership) For LHD characteristics, statistically significant differences found in partnership type for jurisdiction size (p < .001), accreditation status (p = .043 *weighted) For individual characteristics, statistically significant differences were found in partnership type for educational attainment for holding a masters degre…	Yes	Practice significance – “Public Health Implications” (p 746) AHD partnerships can increase evidence based decision making in public health.	No	No dropouts.	Yes	This study provides quantitative data to support considerable qual literature about AHD partnerships.	13
Larsen, M., Gulis, G. and Pedersen, K.M., 2012. Use of evidence in local public health work in Denmark. International journal of public health, 57(3), pp.477-483.	Yes	To investigate how evidence is understood and used in policy processes related to local public health work in Denmark. Review relevance: Directly investigates local government evidence use.	Yes	Increased public health remit at local government level + benefits of evidence-based decision-making = need to understand evidence use at local level.	Case study	Survey of all (n=98) Danish Municipalities to explore understandings of evidence and evidence use. This is an appropriate method for better understanding the issue. 81% response rate.	There may be a sample bias, in that those who responded may be more invested in research evidence use.	79	No	Yes	Descriptive statistics for respondents not provided (had to go looking for actual respondent numbers (see table 1). Study populations just says 81% response rate from 98 municipalities.	Not stated	Not addressed	Not addressed	Single survey.	Health managers understanding of the concept of evidence; Consistency between health managers understanding of the concept of evidence and the presented definition; Level of evidence use	Survey questions developed by researchers. Piloting was done (twice) to refine questions. Response format was 7 point likert scale.	Yes	Not applicable	Not applicable	Survey delivered online to managers and health administrators of Danish Municipalities to investigate understandings of evidence and evidence use. Survey developed based on the literature in terms of how evidence is defined and used in a policy context.	Yes	Yes	Significance only reported on level of evidence use for prioritising, planning and implementing. Results were significant for: Health managers emphasis on evidence use in prioritizing interventions (p = 0.006) Political desire for evidence use in prioritizing (p = 0.017), planning (p = 0.006) and implementing (p = 0.193) Evidence capacity for evidence use in planning (p = 0.007) and implementatio…	Yes	Importance in practice – findings were consistent with other literature, highlighting inconsistency in understanding of what constitutes evidence is.	No	No dropouts	Yes	Reports a need for development and dissemination of methods for working with evidence-based public health in Danish municipalities. Findings support earlier research about understandings of evidence but go further, to explore evidence use for different purposes (priority setting, planning and implementation). Small sample size (although high response rate). Danish context.	10

## Sheet: Mixed Methods Studies
Appraisal tool: Mixed Methods Appraisal Tool (MMAT) Version 2018 User guide Quan Nha HONGa, Pierre PLUYEa,, Sergi FÀBREGUESb, Gillian BARTLETTa, Felicity BOARDMANc, Margaret CARGOd, Pierre DAGENAISe, Marie‐Pierre GAGNONf, Frances GRIFFITHSc, Belinda NICOLAUa, Alicia O’CATHAINg, Marie‐Claude ROUSSEAUh, & Isabelle VEDELa
Citation	SCREENING				1. QUALITATIVE						2. QUANTITATIVE RCT						3. QUANTITATIVE NON-RCT						4. QUANTITATIVE DESCRIPTIVE						5. MIXED METHODS						QUALITY SCORE
	Are there clear research questions?	Do the collected data allow to address the research questions?	Comments	Is further appraisal feasible?	Is the qualitative approach appropriate to answer the research question?	Are the qualitative data collection methods adequate to address the research question?	Are the findings adequately derived from the data?	Is the interpretation of results sufficiently substantiated by data?	Is there coherence between qualitative data sources, collection, analysis and interpretation?	Comments	Is randomization appropriately performed?	Are the groups comparable at baseline?	Are there complete outcome data?	Are outcome assessors blinded to the intervention provided?	Did the participants adhere to the assigned intervention?	Comments	Are the participants representative of the target population?	Are measurements appropriate regarding both the outcome and intervention (or exposure)?	Are there complete outcome data?	Are the confounders accounted for in the design and analysis?	During the study period, is the intervention administered (or exposure occurred) as intended?	Comments	Is the sampling strategy relevant to address the research question?	Is the sample representative of the target population?	Are the measurements appropriate?	Is the risk of nonresponse bias low?	Is the statistical analysis appropriate to answer the research question?	Comments	Is there an adequate rationale for using a mixed methods design to address the research question?	Are the different components of the study effectively integrated to answer the research question?	Are the outputs of the integration of qualitative and quantitative components adequately interpreted?	Are divergences and inconsistencies between quantitative and qualitative results adequately addressed?	Do the different components of the study adhere to the quality criteria of each tradition of the methods involved?	Comments
	Y/N/Can't tell	Y/N/Can't tell			Y/N/Can't tell	Y/N/Can't tell	Y/N/Can't tell	Y/N/Can't tell	Y/N/Can't tell		Y/N/Can't tell	Y/N/Can't tell	Y/N/Can't tell	Y/N/Can't tell	Y/N/Can't tell		Y/N/Can't tell	Y/N/Can't tell	Y/N/Can't tell	Y/N/Can't tell	Y/N/Can't tell		Y/N/Can't tell	Y/N/Can't tell	Y/N/Can't tell	Y/N/Can't tell	Y/N/Can't tell		Y/N/Can't tell	Y/N/Can't tell	Y/N/Can't tell	Y/N/Can't tell	Y/N/Can't tell
SCORING	1	1			1	1	1	1	1														1	1	1	1	1		1	1	1	1	1		17
Armstrong, R., Waters, E., Moore, L., Dobbins, M., Pettman, T., Burns, C., Swinburn, B., Anderson, L. and Petticrew, M., 2014. Understanding evidence: a statewide survey to explore evidence-informed public health decision-making in a local government setting. Implementation Science, 9(1), pp.1-11.	Yes	Yes	Objective was to identify types of evidence used within local government and explore their relative contribution to the process of evidence informed decision making. Contribution to global knowledge on EIDM in local governments.	Yes	Yes	Yes	Yes	Yes	Yes	Study design and methods clearly articulated. Use of theory to guide research and disclosure of researchers perspective. Descriptive accounts of data collection and analysis.	-	-	-	-	-		-	-	-	-	-		Yes	Yes	Yes	Yes	Yes	Cross-sectional survey, administered online. Implementation process, survey tool (EvIDenT) and survey questions provided (in appendix) to support replicability.	Yes	Yes	Yes	Yes	Yes	Meaningful themes emerged that helped to provide a clearer picture of evidence use, in particular the qual part of this study revealed that more information about different types of evidence use (e.g. community views & internal evidence) and that these often take priority of other types (e.g. research evidence).Overall reported findings point toward a need to foster greater use of research eviden…	17
Reynolds, J., McGrath, M., Engen, J., Pashmi, G., Andrews, M., Lim, J. and Lock, K., 2018. Processes, practices and influence: a mixed methods study of public health contributions to alcohol licensing in local government. BMC public health, 18(1), pp.1-13.	Yes	Yes	Alcohol related harms are a significant public health concern but little is known about the role of public health practitioners in alcohol licensing.	Yes	Yes	Yes	Yes	Yes	Yes														Yes	Yes	Yes	Can't tell	Yes	Stats are descriptive only.	Yes	Yes	Yes	Yes	Yes		16
Linzalone, N., Coi, A., Lauriola, P., Luise, D., Pedone, A., Romizi, R., Sallese, D., Bianchi, F., Santoro, M., Minichilli, F. and Maurello, M.T., 2017. Participatory health impact assessment used to support decision-making in waste management planning: A replicable experience from Italy. Waste management, 59, pp.557-566.	No	Can't tell	The aim of the paper is to describe the development of a participatory health impact assessment, there are no clear research questions. Methods used are described but retrospectively and not in adequate detail to undertake quality assessment.	No																															-
