# Supplementary material for: Research evidence use in local government-led public health interventions: a systematic review
Source: Health Res Policy Syst. 2023 Jul 3;21:67. doi: 10.1186/s12961-023-01009-2 (PMC10318787; doi:10.1186/s12961-023-01009-2)
Supplement: Supplementary file 5 — Additional file 5: Study Details. [file 12961_2023_1009_MOESM5_ESM.xlsx]

## Sheet: Data Extraction
Study author (first author surname only)	Study Year	Co-authored by LG?	Research Aim/Objective	Theoretical Framework	Research Method(s)	Research Setting	Participants (n = ?)	Intervention Method	Public Health Issue	Discusses social determinants of health?	Directly explores evidence use?	Evidence use rating	Detailed description of evidence use (Level 1)	Discusses how & why evidence used (Level 2)	Stated evidence use (Level 3)	Themes
Armstrong	2014	No	Identify different types of evidence used in local government and their contribution to decision-making.	Evidence-Informed Policy & Practice Pathway, Diffusion of Innovations Theory	Mixed: Qualitative interviews, Quantitative survey	Australia: Local Governments in Victoria	n=135 survey responses n=13 interviews (across 45 LGAs)	public policy development	services, systems & policies	No	Yes	Stated evidence use AND discusses how and why AND describes experiences or barriers and facilitators of evidence use	Barriers: Lack of consensus about what constitutes 'evidence' the term 'evidence base' being used to desribe a combination of sources not just academic. Not enough organisational support means EIDM is the first thing to drop off the list of things to do (participant comment on p. 5). Time was a big issue. Explores perceived influence and usefuleness of different types of evidence and common barri…	Yes	Yes	conceptualising evidence; integrating evidence; local complexity & context
Atkins Kelly	2017	No	[Atkins] To explore perceived usefulness, fit for purpose and use of NICE (and other) evidence-bsed guidelines. [Kelly] To understand how evidence-based guidelines are received in local government public health settings (in comparison to the National Health Service).	COM-B Model	Qualitative: interviews	UK: Local Authorites in England	[Atkins] n=31 (across 4 LAs) including public health directors, public health officers, officers in other departments whose work relates to public health and members of Clinical Commissioning Groups [Kelly] n=32 (across 4 LAs) including public health directors, public health officers, officers in other departments whose work relates to public health and members of Clinical Commissioning Groups	public policy development	services, systems & policies	No	Yes	Stated evidence use AND discusses how and why AND describes experiences or barriers and facilitators of evidence use	Evidence based decision making is differentiated from political decision making. Local government decision-making is democractic - local experiences and voices should and do matter.	Yes	Yes	decentralisation; localised evidence
Beenstock	2014	No	To investigate how local authorities have interpreted statutory guidance for Health and Wellbeing Plans (and variance amongst these) and how evidence has been used.	Realist viewpoint	Qualitative: Thematic content analysis	UK: English Local Authorities (upper tier)	n=47 LA health & wellbeing strategies	public policy development	services, systems & policies	No	No	Stated evidence use AND discusses how and why AND describes experiences or barriers and facilitators of evidence use	Challenges both in defining and using evidence, evidence from different sources help to present convincing pictures (research evidence is only part of the story); not all evidence is easily integrated (e.g. combining qual and quant) and; board members bring different backgrounds and expertise including different viewpoints about evidence methods. Frameworks that require local governments to be ev…	Yes	Yes	integrating evidence; conceptualising evidence
Boyce	2018	Yes	To evaluate the effectiveness and reach of a public health intervention that involved the adaptation of an evidence based sexual and reproductive health education program for teens to be LGBTQ inclusive.	Not stated	Quantitative: Pre-post intervention surveys of program participants and teachers.	USA: Public High Schools in South Bronx, New York City	n=5673 students, n=68 teachers (across 21 Department of Education public high schools)	health education	sexual health behaviours	Health equity	No	Stated evidence use AND discusses how and why	-	Describes process of adaption of evidence based guidelines (with the support of the creators of the program) to be more inclusive.	Evidence cited for both the evidence based program being adapated for use in the study and subsequent research about the programs efficacy.	collaboration/partnership; framing/legitimising
Browne	2017	No	To evaluate the implementation of the requirement for local governments in Victoria to develop evidence-based Municipal Public Health and Wellbeing Plans.	Not stated	Quantitative: Frequency counts	Australia: Local Governments in Victoria	n=116 documents (across 79 LGAs)	public policy development	services, systems & policies	Social determinants of health	Yes	Stated evidence use	-	-	Catalogues evidence use in victorian local government public health and wellbeing plans. Found that evidence is most commonly cited to describe problems (limited use of research evidence).
Corburn	2014	Yes	To describe and analyse the development of a Health in all Policies (HiAP) strategy and ordinance in the City of Richmond, California.	Not stated	Qualitative: observation, interviews, document review (HiAP)	USA: City of Richmond Local Government	Not clear	public policy development	Social determinants of health/health equity	Social determinants of health/Health equity	No	Stated evidence use AND discusses how and why	-	Describes implementation of Health in all Policies, and use of theory to inform process.	Yes	collaboration/partnership; framing/legitimising; integrating evidence
Corburn	2007	Yes	To examine the implementation of a health impact assessment (HIA) by a municipal agency as a means of investigating whether it can support the integration of the social determinants of health into planning processes.	Not stated	Qualitative: observation, interviews, document review, media analysis (HIA)	USA: San Fancisco Department of Public Health	Not clear	health impact assessment	Social determinants of health/health equity	Social determinants of health/Health equity	No	Stated evidence use AND discusses how and why AND describes experiences or barriers and facilitators of evidence use	HIA provides an opportunity to generate a broad scientific evidence base to substantiate policy change - process needed to be supported by investment in staff capacity (capacity was a barrier)	Health Impact Assessment: use of scientific evidence is an essential component.	Yes	collaboration/partnership
Dannefer	2020	Yes	To describe the New York City Department of Health and Mental Hygiene neighborhood strategy and the development of place-based action centers to improve public health outcomes.	Not stated	Qualitative: Observation, interviews.	USA: Department of Health & Mental Hygiene, New York City	n=10 (interviewees)	other methods of intervention (infrastructure development)	Social determinants of health/health equity	Social determinants of health/Health equity	No	Stated evidence use	-	-	General reference to evidence-based approaches to improve health, supported by cited references. E.g. placed based approaches	collaboration/partnership
Dobbinson	2020	No	To assess the impact of refurbishments (shade, walking paths and playgrounds) in parks in low socio economic areas.	Not stated	Quantitative: Case-control	Australia: Brimbank City Council, Victoria	n=6 (sites)	other methods of intervention (infrastructure development)	lifestyle behaviours	Health equity	No	Stated evidence use	-	-	Two prior studies cited (1 x RCT, 1 x Randomised intervention) used to inform the types of refurbushments that might promote park based physical activity and sun protection (although this wasn't under investigation in this study).	collaboration/partnership
Elbers	2019	Yes	To describe city council use of resources (staff capacity and Social Inclusion Fund) to improve research evidence, training and stakeholder engagement, treatment and support and public awareness in Leeds to address problem gambling.	Not stated	Commentary	UK: Leeds City Council	Not clear	research & evaluation	gambling behaviours	No	No	Stated evidence use AND discusses how and why	-	Research commissioned to identify the nature of the problem (gambling rates and availability of support services) and launched at a national conference - raising the profile of the issues (and legitimising it with research) gained support from council directors.	Evidence cited re problem framing (apropriate given article is about commissioning research to understand and address an issue).	collaboration/partnership; framing/legitimising; localised evidence
Erwin	2019	No	To investigate evidence based decision-making in US local health departments and influences of academic health partnerships.	Not stated	Quantitative: Cross-sectional survey	USA: Local health departments	n=376	other methods of intervention (partnership)	services, systems & policies	No	Yes	Stated evidence use AND discusses how and why AND describes experiences or barriers and facilitators of evidence use	Adademic practice partnerships facilitated evidence use.	Yes	Yes	collaboration/partnership
Frew	2020	No	To understand how economics evidence is used in public health decision making.	Not stated	Qualitative: Interviews, observation	UK: Local Authorities	n=18	public policy development	services, systems & policies	No	Yes	Stated evidence use AND discusses how and why AND describes experiences or barriers and facilitators of evidence use	Evidence use influenced by political context, budgets. Specific barriers to health economics evidence discussed.	Evidence synthesis undertaken by council officers (supported commissioning to priority setting), evidence generation by service providers.	Yes
Gavens	2019	No	To explore processes that influence the adoption of alcohol policies in local authorities.	Critical Realist	Qualitative: Interviews, focus groups	UK: Local Authorities in England	n=47 (across 5 LAs)	public policy development	alcohol use behaviours	No	No	Stated evidence use AND discusses how and why	-	Policy sharing information sharing sits outside of normal evidence dissemination structures.	Yes	collaboration/partnership; integrating evidence; local complexity & context
Hunter Marks	[Hunter] 2016 [Marks] 2015	No	[Hunter] To analyse barriers and enablers to adopting priority setting tools in local government public health decision-making. [Marks] To explore influences of values and context in public health priority setting in local government in England.	[Hunter] Kingdon's (1995) Multiple Streams Framework (problem stream, policy Stream, political stream) [Marks] Not stated.	Qualitative: Interviews, workshops	UK: Local Authorities	[Hunter] n=29 (first phase), n=19 (second phase) (public health decision-makers across 3 LAs) [Marks] n= 29 interviews (overall study included 45 public health decision-makers across 3 LAs)	public policy development	services, systems & policies	No	No	Stated evidence use AND discusses how and why AND describes experiences or barriers and facilitators of evidence use	Conflict over definitions of evidence, the emphasis of the degree to which interventions should be evidence based and, the role of local knowledge in determining priorities. Also the tension between wanting to be evidence based but being political in nature - "political influence could outweigh evidence base"	Yes	Yes	local complexity & context; localised evidence
Kneale	2019	No	To understanding impacts of decentralization on determinants and processes of evidence use and evidence needs.	Not stated	Qualitative: Interviews	UK: Local Authorities	n=12 (across 3 LAs)	public policy development	services, systems & policies	Social determinants of health	Yes	Stated evidence use AND discusses how and why AND describes experiences or barriers and facilitators of evidence use	Barriers: research relevance (locally derived research), competing sources (e.g. anecdotal); time and timeliness of RE; mismatch of systematic reviews and need for evidence to speak to a systems approach also rcts that compare treatment v no treatment but dont take into account existing care structures Facilitators: Packaging research to internal stakehodlers, relationship building with local cou…	Re evidence use in health strategies: One participant notes that they don't cite sources in the Health and Wellbeing Strategy as the target audience isn't interested in primary info sources, they are interested in strategy.	Yes	decentralisation; localised evidence; local complexity & context
Kogel	2020	Yes	To present the results of the implementation of a HIA on the urban redesign of the Llobregat fluvial area in Sant Andreu, Spain.	Not stated	Qualitative: Various (Health Impact Assessment)	Spain: Municipality of Sant Andreu	Not clear	health impact assessment	Social determinants of health/health equity	Social determinants of health/Health equity	No	Stated evidence use AND discusses how and why	-	Health Impact Assessment: use of scientific evidence is an essential component. Evidence was used to identify potential impacts on health, both positive and negative, in relation to identified determinants of health.	Evidence source cited? Yes (problem framing and what works - inc why HIA) including RE & gov reports	collaboration/partnership
Larsen	2012	No	To investigate how evidence is understood and used in policy processes related to local public health work in Denmark.	Not stated	Quantitative: Survey	Denmark: Municipal Governments	n=79 Municipal Health Managers (across 98 municipalities)	public policy development	services, systems & policies	No	Yes	Stated evidence use AND discusses how and why AND describes experiences or barriers and facilitators of evidence use	Health manager education and size of municipality did not correlate with higher levels of evidence use. Positive correlations between political desire and evidence use, evidence capacity and evidence use and emphasis on evidence use and evidence use. High levels of intention to use evidence in all aspects of public health work.	Yes	Yes	conceptualising evidence
Lederer	2014	Yes	This paper describes the development and initial implementation of Nutrition Standards for City Agencies in New York.	Not stated	Commentary	USA: Department of Health & Mental Hygiene, New York City	Not clear	public policy development	eating behaviours	No	No	Stated evidence use	-	-	Evidence cited (problem framing and what works) National Dietary Guidelines x 3 (cited). Also refers to "technical expertise" of dietitions in implementation of nutrition standards.	collaboration/partnership
Linzalone	2016	Yes	To describe a participatory HIA for a waste management decision in the Municipality of Arezzo Italy.	Not stated	Mixed: Focus groups, interviews, surveys (Health Impact Assessment)	Italy: Municipality of Arezzo	Not clear	health impact assessment	Social determinants of health/health equity	Social determinants of health/Health equity	No	Stated evidence use AND discusses how and why	-	Health Impact Assessment: use of scientific evidence is an essential component. Leading group of researchers provided terms of reference and evidence on the impacts of the project. Participatory process - broad range of stakeholders.	Yes	collaboration/partnership; integrating evidence
Marko	2020	No	To understand how local government policies to address gambling related harm are developed.	Not stated	Qualitative: Interviews	Australia: Local Governments in Metropolitan Melbourne, Victoria	n=16 interviewees (across 15 LGs)	public policy development	gambling behaviours	Social determinants of health	No	Stated evidence use AND discusses how and why AND describes experiences or barriers and facilitators of evidence use	Need for locally relevant research. Facilitators: Collaboration (treatment providers, advocates, academics) all important to providing access to academic research and strengthening the evidence for policy positions. Sharing "what works" across LGAs (or groups of - e.g. interface councis, similar issues)	Yes	Yes	localised evidence; framing/legitimising
Martineau	2013	No	To explore the challenges of achieving health gains through local government alcohol control policies including the conflict between legal frameworks and public health action.	Not stated	Qualitative: Document review, informal discussions	UK: Local Authorities in England & Wales	Not clear (documents)	legislation and regulation	alcohol use behaviours	No	No	Stated evidence use AND discusses how and why AND describes experiences or barriers and facilitators of evidence use	Requirement for evidence to be "legally framed in terms of non-health objetives" rather than using a health frame. "Licensing authorities can only consider health related evidence that directly links the premises in question to a threat to one of the named licensing objectives" "Health evidence needs to be legally relevant as well as scientifically valid"	This study highlights strudctural hurdles to research evidence use in alcohol policy.	Yes	localised evidence
McGill	2015	Yes	To explore how non-health professionals within local government government, who's decisions impact health, use evidence on the social determinants of health in decision making.	Not stated	Qualitative: Focus groups	International: Local Governments in England, Brazil, USA & Canada	n=15 LG professionals (from England, Brazil, USA, Canada)	public policy development	Social determinants of health/health equity	Social determinants of health	Yes	Stated evidence use AND discusses how and why AND describes experiences or barriers and facilitators of evidence use	Built environment practitioners juxtapose themselves as open and creative against public health expert(ise) as narrow and pure science. "The need to make evidence infiormed decisions was perceived as a barrier to creativity" Lack of political interest. Lack of perceived external validity (overseas evidence). Academics can facilitate RE use by working with practitioners to improve quality of local…	Demonstrating viability (legitimising).	Yes	localised evidence; integrating evidence; local complexity & context
Phillips	2015	No	To explore how decisions that impact the social determinants of health are made and what knowledge resources are drawn on.	Not stated	Qualitative: Observation, interviews	UK: Local Authorities in England	n=6 local authorities	public policy development	Social determinants of health/health equity	Social determinants of health	Yes	Stated evidence use AND discusses how and why AND describes experiences or barriers and facilitators of evidence use	Rather than 'barriers' framing this research suggests that addressing the social determinents of health at the local level requires attention to different types of evidence. Experiences: public health decision makers negotiating multiple stakeholders and roles with respect to using and communicating evidence as well as program outcomes.	Yes	Yes	framing/legitimising, decentralisation, localised evidence; integrating evidence; local complexity and context
Purtle	2018	No	To identify features of the Philadelphia SSB tax policymaking process that influenced it being passed.	Not stated	Qualitative: Interviews, document review	USA: Local Health Department in Philadelphia, Pennsylvania	n=9 Interviewees	legislation and regulation	eating behaviours	No	No	Stated evidence use AND discusses how and why AND describes experiences or barriers and facilitators of evidence use	Facilitators: Perceived credibility of a university study providing local evidence - this was influential.	A non health frame was used (financing universal prekindergarten and park improvements) allowed a wider range of evidence sources to be used.	Yes - SSB Taxes / evidence based strategy	framing/legitimising; local complexity & context
Reynolds	2018	Yes	To explore local government public health alcohol licensing practices.	Not stated	Mixed: Ethnographic observation & interviews (qual); survey & routine data analysis (quant - descriptive)	UK: Local Authorities in Greater London	n=24 (LAs)	legislation and regulation	alcohol use behaviours	No	No	Stated evidence use AND discusses how and why	-	To try and influence alcohol licesnsing decisions.	Yes	framing/legitimising
Rossow	2015	No	To identify policy coalitions (local alcohol policy example) and explore how they used research.	Advocacy Coalition Framework/Carol Weiss Conceptual Model of how research informs policy.	Qualitative: Content Analysis	Norway: City Councils	n=138 documents (across 24 City Councils)	advocacy & lobbying	alcohol use behaviours		No	Stated evidence use AND discusses how and why AND describes experiences or barriers and facilitators of evidence use	Discrediting of inconvenient evidence; influence of political values; research was used in a timely way - within 12 months of publication. The research findings used were simple and could be easily conveyed and had specific findings. Research proposals that conflicted with political party core beliefs were not adopted. Media attention of the research was also thought to facilitate it's use. resea…	Restrictive coalition (health and safety evidence - local and general). In 12 of 24 cities research was used to make an argument, most often to show the benefits of restricted hours on reducing violence. Evidence more commonly use to support public health outcomes. Research played a role in both local debate and policymaking.	Yes - refers directly to primary research used by advocay coalitions in the study.	framing/legitimising
Rube	2014	Yes	To describe Lessons Learned on developing built environment programs in Local Health Departments.	Not stated	Commentary	USA: Department of Health & Mental Hygiene, New York City	n=14 (LHDs nationwide)	other methods of intervention (infrastructure development)	built environment		No	Stated evidence use AND discusses how and why	-	Because built environnment has had an impact on health outcomes (evidence base cited). Public health teams play a role in finding and translating evidence for councillors (communication, framing, building narratives)	Discusses/cites relevent research indirectly linking built environment and health. Identifies evidence based interventions compiled to inform built environment strategy development (but doesn't directly link evidence base to the each intervention).	framing/legitimising; localised evidence; collaboration/partnershi
South	2020	No	To explore if/how local government public health decision-makers use systematic reviews.	Not stated	Qualitative: Interviews	UK: Local Authorities in the Yorkshire and the Humber Regions	n=14 interviewees (across 10 LAs)	public policy development	services, systems & policies	Social determinants of health	Yes	Stated evidence use AND discusses how and why AND describes experiences or barriers and facilitators of evidence use	Barriers: narrow focus, availability of research on certain health issues. Conflicting conceptualisations of evidence use. Access to research. Experiences: Source was a percevied indicator of quality i.e. NICE and Cochrane were trusted sources. Reactive - described as more symbolic use (somethings happening need to review the evidence) versus Proactive - described as more instrumnetal use (review…	Research encountered in different ways including twitter, conferences, dissemination from organisations, journal clubs and professional networks.	Yes	localised evidence; local complexity & context
Steer	2018	Yes	Commentary overview of a health departments Living Tobacco Free Strategy development.	Not stated	Commentary	Canada: Municipal Governments in Region of Peel	Not clear	public policy development	tobacco use behaviours	No	No	Stated evidence use AND discusses how and why	-	Strategy included use of evidence to inform action including advocating for the use of evidenced based interventions (i.e. tobacco taxes, sources cited). Next strategy is being developed this time with a theory of change. Research was identified alongside 3 pillars (prevention, protection, cessation) as an essential part of the framework to define the problem as well as inform which interventions…	Evidence cited to define problem and what works.	localised evidence
Van Vliet	2018	Yes	To describe the experience of the Norrkoping municipality on the uptake of regionally developed evidence-based recommendations to support health equity at the local level.	Not stated	Commentary	Sweden: Norrkoping Municipality	Not clear	public policy development	Social determinants of health/health equity	Health equity	Yes	Stated evidence use AND discusses how and why AND describes experiences or barriers and facilitators of evidence use	Discusses the need for goverance and leadership in implementing evidence based guidelines for health equity (not a tick box exercise) - requires broad stakeholder buy in and stakehodlers need to understand the issues (capacity building) to acheive successful integration of health equity into policy and planning. Scientific evidence base not enough in a political context. A focus on awareness, cap…	How? Participation of municipal government at regional level, process of integrating EB recommendations into priorities and then actions. Why? "Systematic quaity improvement" in policies and actions. P. 35	Yes, gov report & evidence based guidelines. Ostgotacommission - regional report with evidence-based suggestions for improving health equity with a focus on 10 political prioritized areas of action.	collaboration/partnership; integrating evidence
Von Heimburg	2017	Yes	To describe implementation of Health and Equity in All Policies in two Norwegian Municipalities from the perspective of the municipalities.	Not stated	Qualitative: Case study	Norway: Muncipal Governments in Levanger &Verdal	n=2	public policy development	Social determinants of health/health equity	Health equity	No	Stated evidence use AND discusses how and why	-	Health in all Policies, LG authored cited references demonstrate evidence use and use of theory.	Evidence cited to support the value of a HiAP/HEiAP approach to public health planning.	framing/legitimising; collaboration/partnership; integrating evidence
Willmott	2015	No	To explore priority setting decisions and processes for Directors of Public Health in English Local Authorities.	Not stated	Qualitative: Interviews	UK: Local Authorities	n=13 Directors of Public Health (across 13 LAs)	public policy development	services, systems & policies	No	No	Stated evidence use AND discusses how and why AND describes experiences or barriers and facilitators of evidence use	Evidence (defined by participants as peer reviewed and critically appraised) is valued. Evidence not always needed to support arguments when the case was congruent with current ideas.	Yes	Yes	framing/legitimising health issues; localised evidence; integrating evidence

## Sheet: Sheet1
ICH Classification	Action Parents	Action	Action (Sub)	Action Description
Action	Diagnostic
	Therapeutic
	Managing	Collaborating	Stakeholder partnerships
	Managing	Collaborating		Working together and cooperating with the person/client, health providers, and other relevant stakeholders
	Managing	Planning		Planning future interventions, and/or working to develop goals and identify strategies for achieving those goals
	Preventing	Capacity Building		Providing resources or initiating strategies to increase the ability of an organisation or community to address health issues by creating new structures, approaches or values
ICHI code	UEP.VA.ZZ
Target	UEP - Health services, systems and policies
Action	VA - Capacity building
Means	ZZ - Other and unspecified means
ICHI descriptor	Building capacity of health services and systems to meet population health needs
Definition	Providing resources or initiating strategies to increase the ability of health services and systems to address health issues by creating new structures, approaches or values
Index Terms	Preparing health services and systems for disasters and emergencies that may impact on health
